# Supplementary material for: Specific Methyl-CpG Configurations Define Cell Identity through Gene Expression Regulation
Source: Int J Mol Sci. 2023 Jun 9;24(12):9951. doi: 10.3390/ijms24129951 (PMC10298370; doi:10.3390/ijms24129951)
Supplement: Supplementary file 1 [file ijms-24-09951-s001.zip]

Archive with 1 entries (1 files):
- ijms-2428173-supplementary.pdf
